# Supplementary material for: Characterization and Application of EST-SSR Markers Developed from Transcriptome Sequences in Elymus breviaristatus (Poaceae: Triticeae)
Source: Genes (Basel). 2023 Jan 23;14(2):302. doi: 10.3390/genes14020302 (PMC9957396; doi:10.3390/genes14020302)
Supplement: Supplementary file 1 [file genes-14-00302-s001.zip]

Archive with 1 entries (1 files):
- genes-2129890 - Supplementary.pdf
